# Supplementary material for: PpBBX32 and PpZAT5 modulate temperature-dependent and tissue-specific anthocyanin accumulation in peach fruit
Source: Hortic Res. 2024 Jul 30;11(10):uhae212. doi: 10.1093/hr/uhae212 (PMC11462610; doi:10.1093/hr/uhae212)
Supplement: Web_Material_uhae212 [file web_material_uhae212.zip]

Archive with 2 entries (2 files):
- Suppl Figures-HR.pdf
- Suppl Tables-HR.pdf
